# Supplementary material for: Dynamic Variation of Amino Acid Contents and Identification of Sterols in Xinyang Mao Jian Green Tea
Source: Molecules. 2022 Jun 1;27(11):3562. doi: 10.3390/molecules27113562 (PMC9182030; doi:10.3390/molecules27113562)
Supplement: Supplementary file 1 [file molecules-27-03562-s001.zip]

Archive with 40 entries (40 files):
- molecules-1734133-supplementary.pdf
- pf-sm-chaye-yp202129670-sample-1-6-6ul-2021-7-3 11-34-53.pdf
- pf-sm-chaye-yp202129670-sample-1-6-6ul-2021-7-3 11-34-53_REPORT-asn.pdf
- pf-sm-chaye-yp202129670-sample-1-6-6ul-2021-7-3 11-34-53_REPORT-Thea.pdf
- pf-sm-chaye-yp202129670-sample-1-7-6ul-2021-7-2 7-31-03_REPORT-asn.pdf
- pf-sm-chaye-yp202129670-sample-1-7-6ul-2021-7-2 7-31-03_REPORT-Thea.pdf
- pf-sm-chaye-yp202129670-sample-1-7-6ul-2021-7-2 7-31-03_REPORT.pdf
- pf-sm-chaye-yp202129670-sample-10-6ul-2021-7-3 5-58-11_REPORT-.pdf
- pf-sm-chaye-yp202129670-sample-10-6ul-2021-7-3 5-58-11_REPORT-asn.pdf
- pf-sm-chaye-yp202129670-sample-10-6ul-2021-7-3 5-58-11_REPORT-Thea.pdf
- pf-sm-chaye-yp202129670-sample-11-6ul-2021-7-3 7-50-20_REPORT-.pdf
- pf-sm-chaye-yp202129670-sample-11-6ul-2021-7-3 7-50-20_REPORT-asn.pdf
- pf-sm-chaye-yp202129670-sample-11-6ul-2021-7-3 7-50-20_REPORT-Thea.pdf
- pf-sm-chaye-yp202129670-sample-12-6ul-2021-7-3 9-42-36_REPORT-.pdf
- pf-sm-chaye-yp202129670-sample-12-6ul-2021-7-3 9-42-36_REPORT-asn.pdf
- pf-sm-chaye-yp202129670-sample-12-6ul-2021-7-3 9-42-36_REPORT-Thea.pdf
- pf-sm-chaye-yp202129670-sample-2-6ul-2021-7-2 9-23-14_REPORT-.pdf
- pf-sm-chaye-yp202129670-sample-2-6ul-2021-7-2 9-23-14_REPORT-asn.pdf
- pf-sm-chaye-yp202129670-sample-2-6ul-2021-7-2 9-23-14_REPORT-Thea.pdf
- pf-sm-chaye-yp202129670-sample-3-6ul-2021-7-2 11-15-26_REPORT-.pdf
- pf-sm-chaye-yp202129670-sample-3-6ul-2021-7-2 11-15-26_REPORT-asn.pdf
- pf-sm-chaye-yp202129670-sample-3-6ul-2021-7-2 11-15-26_REPORT-Thea.pdf
- pf-sm-chaye-yp202129670-sample-4-6ul-2021-7-2 13-07-43_REPORT-.pdf
- pf-sm-chaye-yp202129670-sample-4-6ul-2021-7-2 13-07-43_REPORT-asn.pdf
- pf-sm-chaye-yp202129670-sample-4-6ul-2021-7-2 13-07-43_REPORT-Thea.pdf
- pf-sm-chaye-yp202129670-sample-5-6ul-2021-7-2 14-59-59_REPORT-.pdf
- pf-sm-chaye-yp202129670-sample-5-6ul-2021-7-2 14-59-59_REPORT-asn.pdf
- pf-sm-chaye-yp202129670-sample-5-6ul-2021-7-2 14-59-59_REPORT-Thea.pdf
- pf-sm-chaye-yp202129670-sample-6-6ul-2021-7-2 16-52-14_REPORT-.pdf
- pf-sm-chaye-yp202129670-sample-6-6ul-2021-7-2 16-52-14_REPORT-asn.pdf
- pf-sm-chaye-yp202129670-sample-6-6ul-2021-7-2 16-52-14_REPORT-Thea.pdf
- PF-sm-chaye-yp202129670-sample-7-6ul-2021-7-3 0-21-13.pdf
- pf-sm-chaye-yp202129670-sample-7-6ul-2021-7-3 0-21-13_REPORT-asn.pdf
- pf-sm-chaye-yp202129670-sample-7-6ul-2021-7-3 0-21-13_REPORT-Thea.pdf
- pf-sm-chaye-yp202129670-sample-8-6ul-2021-7-3 2-13-38_REPORT-.pdf
- pf-sm-chaye-yp202129670-sample-8-6ul-2021-7-3 2-13-38_REPORT-asn.pdf
- pf-sm-chaye-yp202129670-sample-8-6ul-2021-7-3 2-13-38_REPORT-Thea.pdf
- pf-sm-chaye-yp202129670-sample-9-6ul-2021-7-3 4-05-57_REPORT-.pdf
- pf-sm-chaye-yp202129670-sample-9-6ul-2021-7-3 4-05-57_REPORT-asn.pdf
- pf-sm-chaye-yp202129670-sample-9-6ul-2021-7-3 4-05-57_REPORT-Thea.pdf
